# Supplementary material for: The Structure and Phenology of Non-Native Scolytine Beetle Communities in Coffee Plantations on Kauaʻi
Source: Insects. 2018 Sep 20;9(4):123. doi: 10.3390/insects9040123 (PMC6315950; doi:10.3390/insects9040123)
Supplement: Supplementary file 1 [file insects-09-00123-s001.zip]

Archive with 2 entries (2 files):
- Supplemental Table S1.docx
- Supplemental S1.docx
